# Supplementary material for: HiFi based metagenomic assembly strategy provides accuracy near isolated genome resolution in MAG assembly
Source: IMetaOmics. 2025 Jul 8;2(4):e70041. doi: 10.1002/imo2.70041 (PMC12806023; doi:10.1002/imo2.70041)
Supplement: Supplementary file 1 — Table S1. Summary of Cleaned Sequencing Data from Illumina, Nanopore, and PacBio Platforms. Table S2. Assessment and Taxonomy of High‐Quality MAGs Across Assembly Methods. [file IMO2-2-e70041-s001.xlsx]

## Sheet: Table S1
Table S1. Summary of Cleaned Sequencing Data from Illumina, Nanopore, and PacBio Platforms
SampleID	Clean Illumina Reads (Illumina, pair-end)			Clean of ONT Reads (Nanopore)					Clean of HiFi Reads (Pacbio)
	Num. of Paired-reads	Length of Reads (bp)	Total Bases (Gb)	Num. clean reads	N50 (bp)	N90 (bp)	Longest (bp)	Total Base (Gb)	Num. clean reads	N50 (bp)	N90 (bp)	Longest (bp)	Total Base (Gb)
DD10	83049654	150	24.9149	5555826	11578	7425	197796	60.82	3142560	8911	6118	45557	27.03
DD-2	97313102	150	29.1939
DD-4	55534236	150	16.6603
DD-8	47667703	150	14.3003
DG-1	82985859	150	24.8958	4280192	18200	8144	182734	59.84	3529069	8175	6103	43288	28.47
DG-3	59455391	150	17.8366
DG-4	21143653	150	6.3431
DG-5	103438882	150	31.0317
DJ-1	86848244	150	26.0545	4831729	15588	8522	195272	63.49	1780029	4007	1624	30025	5.62
DJ-2	100490552	150	30.1472
DJ-4	91136708	150	27.341
DJ-7	102341464	150	30.7024

## Sheet: Table S2
Table S2. Assessment and Taxonomy of High-Quality MAGs Across Assembly Methods
MAG ID	Assemble methods	Num. of 5S rRNA genes	Num. of 16S rRNA genes	Num. of 23S rRNA genes	Num. of tRNA	Completeness (%)	Contamination (%)	GC content (%)	GC content std (%)	Genome Size (bp)	scaffolds Count	Longest scaffold (bp)	scaffolds N50 (bp)	Mean scaffolds length (bp)	Phylum	Class	Order	Family	Genus	Species
HiFi001	HiFi_only	4	4	4	65	92.4559	4.24692	0.43604	0.0059051	1596622	7	1102612	1102612	228089	p__Firmicutes	c__Bacilli	o__Lactobacillales	f__Lactobacillaceae	g__Leuconostoc	s__Leuconostoc lactis
HiFi002	HiFi_only	11	8	8	83	98.6694	1.97581	0.267849	0.0278295	2997124	48	446043	186847	62440.1	p__Firmicutes_A	c__Clostridia	o__Clostridiales	f__Clostridiaceae	g__Clostridium	s__Clostridium thermobutyricum
HiFi003	HiFi_only	10	9	9	84	90.5434	1.66182	0.577482	0.0133535	4550499	34	534743	225867	133838	p__Proteobacteria	c__Gammaproteobacteria	o__Enterobacterales	f__Enterobacteriaceae	g__Klebsiella	s__Klebsiella pneumoniae
HiFi004	HiFi_only	5	5	5	71	99.5006	1.31086	0.405773	0	2103816	1	2103816	2103816	2103816	p__Firmicutes	c__Bacilli	o__Lactobacillales	f__Streptococcaceae	g__Streptococcus	s__Streptococcus caballi
HiFi005	HiFi_only	10	10	9	84	99.0798	1.22699	0.449554	0.00385743	2195814	4	1885100	1885100	548954	p__Firmicutes	c__Bacilli	o__Lactobacillales	f__Lactobacillaceae	g__Weissella	s__Weissella confusa
HiFi006	HiFi_only	5	3	3	69	99.931	1.16667	0.646695	0	4401858	1	4401858	4401858	4401858	p__Proteobacteria	c__Gammaproteobacteria	o__Xanthomonadales	f__Xanthomonadaceae	g__Stenotrophomonas	s__Stenotrophomonas sp002471015
HiFi007	HiFi_only	8	7	7	72	99.8743	0.793651	0.579988	0.00288938	5761942	4	2202892	1696129	1.44049e+06	p__Proteobacteria	c__Gammaproteobacteria	o__Pseudomonadales	f__Pseudomonadaceae	g__Pseudomonas_E	s__Pseudomonas_E helleri
HiFi008	HiFi_only	5	5	5	65	98.9448	0.779221	0.349508	0	2143386	1	2143386	2143386	2143386	p__Firmicutes	c__Bacilli	o__Lactobacillales	f__Lactobacillaceae	g__Lactobacillus	s__Lactobacillus acidophilus
HiFi009	HiFi_only	6	6	6	68	99.6255	0.62422	0.370656	0.00693803	2682582	8	1269274	613453	335323	p__Firmicutes	c__Bacilli	o__Lactobacillales	f__Enterococcaceae	g__Enterococcus_B	s__Enterococcus_B hirae
HiFi010	HiFi_only	6	6	4	74	97.8261	0.543478	0.419967	0.0159347	3783404	27	450947	310058	140126	p__Proteobacteria	c__Gammaproteobacteria	o__Enterobacterales	f__Enterobacteriaceae	g__Providencia	s__Providencia alcalifaciens
HiFi011	HiFi_only	9	8	8	89	100	0.533234	0.575097	0.00260592	5267395	7	1493002	917592	752485	p__Proteobacteria	c__Gammaproteobacteria	o__Enterobacterales	f__Enterobacteriaceae	g__Klebsiella	s__Klebsiella pneumoniae
HiFi012	HiFi_only	9	10	10	89	98.3871	0.483871	0.276855	0	2444421	1	2444421	2444421	2444421	p__Firmicutes_A	c__Clostridia	o__Clostridiales	f__Clostridiaceae	g__Clostridium_P	s__Clostridium_P ventriculi
HiFi013	HiFi_only	9	10	10	89	98.3871	0.483871	0.276817	0	2444918	1	2444918	2444918	2444918	p__Firmicutes_A	c__Clostridia	o__Clostridiales	f__Clostridiaceae	g__Clostridium_P	s__Clostridium_P ventriculi
HiFi014	HiFi_only	9	10	10	93	98.3871	0.483871	0.27591	0.00982853	2582447	3	2444918	2444918	860816	p__Firmicutes_A	c__Clostridia	o__Clostridiales	f__Clostridiaceae	g__Clostridium_P	s__Clostridium_P ventriculi
HiFi015	HiFi_only	9	8	8	85	100	0.462077	0.517215	0	4784026	1	4784026	4784026	4784026	p__Proteobacteria	c__Gammaproteobacteria	o__Enterobacterales	f__Enterobacteriaceae	g__Citrobacter	s__Citrobacter HiFiP008
HiFi016	HiFi_only	9	8	8	84	99.3882	0.442295	0.559149	0	5022891	1	5022891	5022891	5022891	p__Proteobacteria	c__Gammaproteobacteria	o__Enterobacterales	f__Enterobacteriaceae	g__Lelliottia	s__Lelliottia HiFi016
HiFi017	HiFi_only	4	5	5	52	99.8752	0.374532	0.387794	0.00554594	2477304	2	2022676	2022676	1238652	p__Firmicutes	c__Bacilli	o__Lactobacillales	f__Streptococcaceae	g__Streptococcus	s__Streptococcus orisratti
HiFi018	HiFi_only	4	4	4	61	99.3377	0.331126	0.352035	0	2025655	1	2025655	2025655	2025655	p__Firmicutes	c__Bacilli	o__Lactobacillales	f__Enterococcaceae	g__Enterococcus_J	s__Enterococcus_J HiFi018
HiFi019	HiFi_only	8	7	7	87	99.9669	0.136409	0.508479	0	4442608	1	4442608	4442608	4442608	p__Proteobacteria	c__Gammaproteobacteria	o__Enterobacterales	f__Enterobacteriaceae	g__Escherichia	s__Escherichia ruysiae
HiFi020	HiFi_only	7	7	7	70	100	0.093633	0.376609	0	1814077	1	1814077	1814077	1814077	p__Firmicutes	c__Bacilli	o__Lactobacillales	f__Streptococcaceae	g__Streptococcus	s__Streptococcus lutetiensis
HiFi021	HiFi_only	7	7	7	70	100	0.093633	0.376288	0	1825656	1	1825656	1825656	1825656	p__Firmicutes	c__Bacilli	o__Lactobacillales	f__Streptococcaceae	g__Streptococcus	s__Streptococcus lutetiensis
HiFi022	HiFi_only	7	7	7	70	100	0.093633	0.376511	0	1862633	1	1862633	1862633	1862633	p__Firmicutes	c__Bacilli	o__Lactobacillales	f__Streptococcaceae	g__Streptococcus	s__Streptococcus lutetiensis
HiFi023	HiFi_only	7	7	7	88	100	0.0684932	0.413791	0	3724586	1	3724586	3724586	3724586	p__Proteobacteria	c__Gammaproteobacteria	o__Pseudomonadales	f__Moraxellaceae	g__Acinetobacter	s__Acinetobacter johnsonii
HiFi024	HiFi_only	8	7	7	89	99.9669	0.0372024	0.504437	0	4995878	1	4995878	4995878	4995878	p__Proteobacteria	c__Gammaproteobacteria	o__Enterobacterales	f__Enterobacteriaceae	g__Escherichia	s__Escherichia coli
HiFi025	HiFi_only	4	5	4	68	100	0	0.436939	0.00300715	1639326	2	1299326	1299326	819663	p__Firmicutes	c__Bacilli	o__Lactobacillales	f__Lactobacillaceae	g__Leuconostoc	s__Leuconostoc lactis
HiFi026	HiFi_only	4	4	4	48	100	0	0.387698	0.00860328	2094926	3	1335392	1335392	698309	p__Firmicutes_C	c__Negativicutes	o__Veillonellales	f__Veillonellaceae	g__Veillonella	s__Veillonella parvula_A
HiFi027	HiFi_only	6	5	5	61	100	0	0.387042	0	2102002	1	2102002	2102002	2102002	p__Firmicutes	c__Bacilli	o__Lactobacillales	f__Streptococcaceae	g__Lactococcus	s__Lactococcus garvieae
HiFi028	HiFi_only	8	7	7	85	100	0	0.509338	0	3966368	1	3966368	3966368	3966368	p__Proteobacteria	c__Gammaproteobacteria	o__Enterobacterales	f__Enterobacteriaceae	g__Morganella	s__Morganella morganii
HiFi029	HiFi_only	4	4	3	63	99.6255	0	0.376607	0	2753756	1	2753756	2753756	2753756	p__Firmicutes	c__Bacilli	o__Lactobacillales	f__Enterococcaceae	g__Enterococcus	s__Enterococcus faecalis
HiFi030	HiFi_only	7	6	6	65	99.4764	0	0.400231	0	2437370	1	2437370	2437370	2437370	p__Firmicutes	c__Bacilli	o__Lactobacillales	f__Lactobacillaceae	g__Ligilactobacillus	s__Ligilactobacillus murinus
HiFi031	HiFi_only	7	6	6	64	99.3019	0	0.412899	0	1875269	1	1875269	1875269	1875269	p__Firmicutes	c__Bacilli	o__Lactobacillales	f__Lactobacillaceae	g__Ligilactobacillus	s__Ligilactobacillus animalis
HiFi032	HiFi_only	5	5	5	66	99.1803	0	0.510427	0	1978772	1	1978772	1978772	1978772	p__Firmicutes	c__Bacilli	o__Lactobacillales	f__Lactobacillaceae	g__Limosilactobacillus	s__Limosilactobacillus ingluviei
HiFi033	HiFi_only	11	10	10	55	98.8764	0	0.293918	0	2003131	1	2003131	2003131	2003131	p__Fusobacteriota	c__Fusobacteriia	o__Fusobacteriales	f__Fusobacteriaceae	g__Cetobacterium_A	s__Cetobacterium_A somerae
HiFi034	HiFi_only	11	10	10	55	98.8764	0	0.293918	0	2003131	1	2003131	2003131	2003131	p__Fusobacteriota	c__Fusobacteriia	o__Fusobacteriales	f__Fusobacteriaceae	g__Cetobacterium_A	s__Cetobacterium_A somerae
HiFi035	HiFi_only	4	4	4	70	98.8588	0	0.432792	0.00263982	1730516	3	1082572	1082572	576839	p__Firmicutes	c__Bacilli	o__Lactobacillales	f__Lactobacillaceae	g__Leuconostoc	s__Leuconostoc lactis
HiFiP001	HiFi_polished	9	10	10	89	100	0	0.436937	0.00300849	1639326	2	1299326	1299326	819663	p__Firmicutes_A	c__Clostridia	o__Clostridiales	f__Clostridiaceae	g__Clostridium_P	s__Clostridium_P ventriculi
HiFiP002	HiFi_polished	6	5	5	61	100	3.37079	0.437451	0.00554864	1682890	4	1243445	1243445	420722	p__Firmicutes	c__Bacilli	o__Lactobacillales	f__Streptococcaceae	g__Lactococcus	s__Lactococcus garvieae
HiFiP003	HiFi_polished	8	7	7	85	100	0.093633	0.376598	0	1814063	1	1814063	1814063	1814063	p__Proteobacteria	c__Gammaproteobacteria	o__Enterobacterales	f__Enterobacteriaceae	g__Morganella	s__Morganella morganii
HiFiP004	HiFi_polished	7	7	7	70	100	0.0684932	0.414144	0	3724423	1	3724423	3724423	3724423	p__Firmicutes	c__Bacilli	o__Lactobacillales	f__Streptococcaceae	g__Streptococcus	s__Streptococcus lutetiensis
HiFiP005	HiFi_polished	9	8	8	84	99.9669	0.0372024	0.504437	0	4995878	1	4995878	4995878	4995878	p__Proteobacteria	c__Gammaproteobacteria	o__Enterobacterales	f__Enterobacteriaceae	g__Lelliottia	s__Lelliottia HiFi016
HiFiP006	HiFi_polished	7	6	6	65	99.931	1.16667	0.646696	0	4401858	1	4401858	4401858	4401858	p__Firmicutes	c__Bacilli	o__Lactobacillales	f__Lactobacillaceae	g__Ligilactobacillus	s__Ligilactobacillus murinus
HiFiP007	HiFi_polished	5	5	5	71	99.8752	0.374532	0.387791	0.00554851	2477306	2	2022678	2022678	1238653	p__Firmicutes	c__Bacilli	o__Lactobacillales	f__Streptococcaceae	g__Streptococcus	s__Streptococcus caballi
HiFiP008	HiFi_polished	9	8	8	85	99.8743	0.793651	0.57998	0.00289897	5761939	4	2202889	1696128	1.44048e+06	p__Proteobacteria	c__Gammaproteobacteria	o__Enterobacterales	f__Enterobacteriaceae	g__Citrobacter	s__Citrobacter HiFiP008
HiFiP009	HiFi_polished	5	5	5	66	99.5006	1.31086	0.405727	0	2103858	1	2103858	2103858	2103858	p__Firmicutes	c__Bacilli	o__Lactobacillales	f__Lactobacillaceae	g__Limosilactobacillus	s__Limosilactobacillus ingluviei
HiFiP010	HiFi_polished	4	4	4	61	99.3882	0.442295	0.559081	0	5022847	1	5022847	5022847	5022847	p__Firmicutes	c__Bacilli	o__Lactobacillales	f__Enterococcaceae	g__Enterococcus_J	s__Enterococcus_J HiFi018
HiFiP011	HiFi_polished	7	6	6	64	100	0.093633	0.37651	0	1862632	1	1862632	1862632	1862632	p__Firmicutes	c__Bacilli	o__Lactobacillales	f__Lactobacillaceae	g__Ligilactobacillus	s__Ligilactobacillus animalis
HiFiP012	HiFi_polished	11	10	10	55	100	0	0.387042	0	2102003	1	2102003	2102003	2102003	p__Fusobacteriota	c__Fusobacteriia	o__Fusobacteriales	f__Fusobacteriaceae	g__Cetobacterium_A	s__Cetobacterium_A somerae
HiFiP013	HiFi_polished	5	3	3	69	100	0.462077	0.517196	0	4784015	1	4784015	4784015	4784015	p__Proteobacteria	c__Gammaproteobacteria	o__Xanthomonadales	f__Xanthomonadaceae	g__Stenotrophomonas	s__Stenotrophomonas sp002471015
HiFiP014	HiFi_polished	9	10	10	89	100	0	0.509322	0	3966202	1	3966202	3966202	3966202	p__Firmicutes_A	c__Clostridia	o__Clostridiales	f__Clostridiaceae	g__Clostridium_P	s__Clostridium_P ventriculi
HiFiP015	HiFi_polished	4	4	3	63	100	0	0.387698	0.00860328	2094926	3	1335392	1335392	698309	p__Firmicutes	c__Bacilli	o__Lactobacillales	f__Enterococcaceae	g__Enterococcus	s__Enterococcus faecalis
HiFiP016	HiFi_polished	8	7	7	87	99.6255	0	0.376607	0	2753757	1	2753757	2753757	2753757	p__Proteobacteria	c__Gammaproteobacteria	o__Enterobacterales	f__Enterobacteriaceae	g__Escherichia	s__Escherichia ruysiae
HiFiP017	HiFi_polished	8	7	7	89	99.6255	0.62422	0.370625	0.00682452	2694095	9	1269302	613471	299344	p__Proteobacteria	c__Gammaproteobacteria	o__Enterobacterales	f__Enterobacteriaceae	g__Escherichia	s__Escherichia coli
HiFiP018	HiFi_polished	7	7	7	88	99.4764	0	0.400231	0	2437370	1	2437370	2437370	2437370	p__Proteobacteria	c__Gammaproteobacteria	o__Pseudomonadales	f__Moraxellaceae	g__Acinetobacter	s__Acinetobacter johnsonii
HiFiP019	HiFi_polished	7	7	7	70	99.4206	0	0.432871	0.00257915	1730501	3	1082584	1082584	576834	p__Firmicutes	c__Bacilli	o__Lactobacillales	f__Streptococcaceae	g__Streptococcus	s__Streptococcus lutetiensis
HiFiP020	HiFi_polished	5	5	5	65	99.3377	0.331126	0.352035	0	2025655	1	2025655	2025655	2025655	p__Firmicutes	c__Bacilli	o__Lactobacillales	f__Lactobacillaceae	g__Lactobacillus	s__Lactobacillus acidophilus
HiFiP021	HiFi_polished	7	7	7	70	99.3019	0	0.412899	0	1875269	1	1875269	1875269	1875269	p__Firmicutes	c__Bacilli	o__Lactobacillales	f__Streptococcaceae	g__Streptococcus	s__Streptococcus lutetiensis
HiFiP022	HiFi_polished	4	5	4	68	99.1803	0	0.510427	0	1978772	1	1978772	1978772	1978772	p__Firmicutes	c__Bacilli	o__Lactobacillales	f__Lactobacillaceae	g__Leuconostoc	s__Leuconostoc lactis
HiFiP023	HiFi_polished	8	7	7	72	99.0798	1.53374	0.449695	0.00491521	2237403	5	1885104	1885104	447481	p__Proteobacteria	c__Gammaproteobacteria	o__Pseudomonadales	f__Pseudomonadaceae	g__Pseudomonas_E	s__Pseudomonas_E helleri
HiFiP024	HiFi_polished	4	5	5	52	98.9448	1.1039	0.349505	0	2143377	1	2143377	2143377	2143377	p__Firmicutes	c__Bacilli	o__Lactobacillales	f__Streptococcaceae	g__Streptococcus	s__Streptococcus orisratti
HiFiP025	HiFi_polished	4	6	4	68	98.3871	0.483871	0.276855	0	2444421	1	2444421	2444421	2444421	p__Firmicutes	c__Bacilli	o__Lactobacillales	f__Lactobacillaceae	g__Leuconostoc	s__Leuconostoc lactis
HiFiP026	HiFi_polished	4	4	4	70	92.4559	4.24692	0.436111	0.00591252	1596625	7	1102607	1102607	228089	p__Firmicutes	c__Bacilli	o__Lactobacillales	f__Lactobacillaceae	g__Leuconostoc	s__Leuconostoc lactis
HiFiP027	HiFi_polished	4	4	4	65	100	0.093633	0.376293	0	1825664	1	1825664	1825664	1825664	p__Firmicutes	c__Bacilli	o__Lactobacillales	f__Lactobacillaceae	g__Leuconostoc	s__Leuconostoc lactis
HiFiP028	HiFi_polished	6	6	6	68	99.9669	0.136409	0.508479	0	4442608	1	4442608	4442608	4442608	p__Firmicutes	c__Bacilli	o__Lactobacillales	f__Enterococcaceae	g__Enterococcus_B	s__Enterococcus_B hirae
HiFiP029	HiFi_polished	4	4	4	48	99.4764	0	0.329915	0.00886628	1902455	7	781231	638085	271779	p__Firmicutes_C	c__Negativicutes	o__Veillonellales	f__Veillonellaceae	g__Veillonella	s__Veillonella parvula_A
HiFiP030	HiFi_polished	11	11	10	91	98.8764	0	0.293918	0	2003131	1	2003131	2003131	2003131	p__Firmicutes	c__Bacilli	o__Lactobacillales	f__Lactobacillaceae	g__Weissella	s__Weissella confusa
HiFiP031	HiFi_polished	6	6	4	74	98.3871	0.483871	0.276817	0	2444918	1	2444918	2444918	2444918	p__Proteobacteria	c__Gammaproteobacteria	o__Enterobacterales	f__Enterobacteriaceae	g__Providencia	s__Providencia alcalifaciens
HiFiP032	HiFi_polished	4	4	4	40	97.8261	0.543478	0.419958	0.0154789	3785675	28	450946	310058	135203	p__Firmicutes	c__Bacilli	o__Lactobacillales	f__Streptococcaceae	g__Streptococcus	s__Streptococcus alactolyticus
HiFiP033	HiFi_polished	7	9	6	77	91.0112	2.62172	0.405818	0.0084513	1658844	15	401184	164574	110590	p__Firmicutes	c__Bacilli	o__Lactobacillales	f__Lactobacillaceae	g__Ligilactobacillus	s__Ligilactobacillus salivarius
NGS001	NGS_only	0	0	0	25	98.2337	4.61957	0.403625	0.0183965	1774505	73	239498	48779	24308.3	p__Firmicutes	c__Bacilli	o__Lactobacillales	f__Lactobacillaceae	g__Limosilactobacillus	s__Limosilactobacillus vaginalis
NGS002	NGS_only	0	0	0	19	100	4.0493	0.27911	0.0257724	3436331	220	169748	53970	15619.7	p__Firmicutes_A	c__Clostridia	o__Peptostreptococcales	f__Peptostreptococcaceae	g__Terrisporobacter	s__Terrisporobacter mayombei
NGS003	NGS_only	0	0	0	12	94.9227	2.20751	0.379195	0.0162428	3231705	192	79480	25594	16831.8	p__Firmicutes	c__Bacilli	o__Bacillales_A	f__Planococcaceae	g__Solibacillus	s__Solibacillus NGSONT009
NGS004	NGS_only	1	0	0	25	94.3548	2.15054	0.341116	0.0351109	1824743	195	60777	11925	9357.66	p__Bacteroidota	c__Bacteroidia	o__Flavobacteriales	f__Weeksellaceae	g__Bergeyella_A	s__Bergeyella_A NGS004
NGS005	NGS_only	2	0	0	71	95.302	2.01342	0.346413	0.0200549	3402228	261	114481	22219	13035.4	p__Firmicutes_A	c__Clostridia	o__Lachnospirales	f__Cellulosilyticaceae	g__Cellulosilyticum	s__Cellulosilyticum NGS005
NGS006	NGS_only	0	0	0	38	92.857	1.67564	0.324773	0.012392	1529569	73	95603	30182	20953	p__Campylobacterota	c__Campylobacteria	o__Campylobacterales	f__Campylobacteraceae	g__Campylobacter_D	s__Campylobacter_D NGSONT041
NGS007	NGS_only	0	0	0	38	94.5912	1.57233	0.358683	0.0771393	2502617	123	165805	53052	20346.5	p__Firmicutes	c__Bacilli	o__Lactobacillales	f__Streptococcaceae	g__Lactococcus	s__Lactococcus cremoris
NGS008	NGS_only	0	0	0	40	94.9459	1.35281	0.65786	0.0218059	3400136	276	52184	16776	12319.3	p__Proteobacteria	c__Alphaproteobacteria	o__Caulobacterales	f__Caulobacteraceae	g__Brevundimonas	s__Brevundimonas nasdae
NGS009	NGS_only	0	0	0	38	93.731	1.33047	0.324321	0.0111502	1546055	43	140363	84464	35954.8	p__Campylobacterota	c__Campylobacteria	o__Campylobacterales	f__Campylobacteraceae	g__Campylobacter_D	s__Campylobacter_D NGSONT041
NGS010	NGS_only	0	0	0	40	93.4984	1.33047	0.325258	0.0138946	1533201	89	96962	30852	17227	p__Campylobacterota	c__Campylobacteria	o__Campylobacterales	f__Campylobacteraceae	g__Campylobacter_D	s__Campylobacter_D NGSONT041
NGS011	NGS_only	0	0	0	38	93.7438	1.32731	0.323834	0.0139243	1589410	64	114009	51159	24834.5	p__Campylobacterota	c__Campylobacteria	o__Campylobacterales	f__Campylobacteraceae	g__Campylobacter_D	s__Campylobacter_D NGSONT041
NGS012	NGS_only	0	0	0	11	95.7285	1.15894	0.379476	0.0192834	1995572	111	80285	28063	17978.1	p__Firmicutes	c__Bacilli	o__Lactobacillales	f__Enterococcaceae	g__Enterococcus_G	s__Enterococcus_G sulfureus
NGS014	NGS_only	0	0	0	38	93.369	1.0048	0.322463	0.0135131	1611429	45	178718	77510	35809.5	p__Campylobacterota	c__Campylobacteria	o__Campylobacterales	f__Campylobacteraceae	g__Campylobacter_D	s__Campylobacter_D NGSONT041
NGS015	NGS_only	0	0	0	36	99.031	0.845666	0.341605	0.0130733	1916583	36	202756	99574	53238.4	p__Firmicutes	c__Bacilli	o__Lactobacillales	f__Lactobacillaceae	g__Lactobacillus	s__Lactobacillus johnsonii
NGS016	NGS_only	0	0	0	36	91.4625	0.845649	0.323778	0.0138671	1480909	86	83984	31093	17219.9	p__Campylobacterota	c__Campylobacteria	o__Campylobacterales	f__Campylobacteraceae	g__Campylobacter_D	s__Campylobacter_D NGSONT041
NGS017	NGS_only	0	0	0	13	92.7982	0.82397	0.418527	0.0200517	1884352	51	175441	69299	36948.1	p__Firmicutes	c__Bacilli	o__Lactobacillales	f__Streptococcaceae	g__Streptococcus	s__Streptococcus NGSONT022
NGS018	NGS_only	0	0	0	20	94.1756	0.788807	0.379624	0.0209261	3328830	182	121357	32599	18290.3	p__Firmicutes	c__Bacilli	o__Paenibacillales	f__Paenibacillaceae	g__Paenibacillus_C	s__Paenibacillus_C NGSONT052
NGS019	NGS_only	1	0	0	26	94.7059	0.718954	0.424008	0.0181282	3473924	282	72314	18957	12318.9	p__Firmicutes	c__Bacilli	o__Paenibacillales	f__Paenibacillaceae	g__Paenibacillus	s__Paenibacillus NGS019
NGS020	NGS_only	0	0	0	45	100	0.649351	0.658022	0.0125299	3505283	25	552719	230282	140211	p__Proteobacteria	c__Alphaproteobacteria	o__Caulobacterales	f__Caulobacteraceae	g__Brevundimonas	s__Brevundimonas nasdae
NGS021	NGS_only	0	0	0	45	100	0.649351	0.658022	0.0103357	3505635	21	606374	258767	166935	p__Proteobacteria	c__Alphaproteobacteria	o__Caulobacterales	f__Caulobacteraceae	g__Brevundimonas	s__Brevundimonas nasdae
NGS022	NGS_only	0	0	0	45	100	0.649351	0.658042	0.0102587	3506827	19	606393	438324	184570	p__Proteobacteria	c__Alphaproteobacteria	o__Caulobacterales	f__Caulobacteraceae	g__Brevundimonas	s__Brevundimonas nasdae
NGS023	NGS_only	0	0	0	44	99.4264	0.649351	0.658607	0.00971993	3458158	54	216909	88543	64040	p__Proteobacteria	c__Alphaproteobacteria	o__Caulobacterales	f__Caulobacteraceae	g__Brevundimonas	s__Brevundimonas nasdae
NGS024	NGS_only	0	0	0	45	99.3506	0.649351	0.65808	0.00943178	3498310	26	460507	180369	134550	p__Proteobacteria	c__Alphaproteobacteria	o__Caulobacterales	f__Caulobacteraceae	g__Brevundimonas	s__Brevundimonas nasdae
NGS025	NGS_only	0	0	0	45	99.3506	0.649351	0.658005	0.00818528	3501844	23	552874	258585	152254	p__Proteobacteria	c__Alphaproteobacteria	o__Caulobacterales	f__Caulobacteraceae	g__Brevundimonas	s__Brevundimonas nasdae
NGS026	NGS_only	0	0	0	45	98.7013	0.649351	0.658147	0.0151687	3488633	50	262030	119922	69772.7	p__Proteobacteria	c__Alphaproteobacteria	o__Caulobacterales	f__Caulobacteraceae	g__Brevundimonas	s__Brevundimonas nasdae
NGS027	NGS_only	0	0	0	38	93.2776	0.621658	0.323822	0.0158256	1552091	40	277653	82961	38802.3	p__Campylobacterota	c__Campylobacteria	o__Campylobacterales	f__Campylobacteraceae	g__Campylobacter_D	s__Campylobacter_D NGSONT041
NGS028	NGS_only	1	0	0	48	98.4663	0.613497	0.449939	0.01848	2143551	55	137475	63996	38973.7	p__Firmicutes	c__Bacilli	o__Lactobacillales	f__Lactobacillaceae	g__Weissella	s__Weissella confusa_B
NGS029	NGS_only	0	0	0	34	99.6255	0.561798	0.407611	0.0202813	1541137	90	107075	34155	17123.7	p__Firmicutes	c__Bacilli	o__Lactobacillales	f__Streptococcaceae	g__Streptococcus	s__Streptococcus alactolyticus
NGS030	NGS_only	0	0	0	38	98.8764	0.561798	0.40854	0.0157638	1522938	78	87196	33303	19524.8	p__Firmicutes	c__Bacilli	o__Lactobacillales	f__Streptococcaceae	g__Streptococcus	s__Streptococcus alactolyticus
NGS031	NGS_only	0	0	0	6	93.9949	0.561798	0.400312	0.0223073	1850490	140	71813	18183	13217.8	p__Firmicutes	c__Bacilli	o__Lactobacillales	f__Streptococcaceae	g__Streptococcus	s__Streptococcus suis_N
NGS032	NGS_only	0	0	0	25	93.3601	0.561798	0.44121	0.0170709	1360178	147	66885	16567	9252.91	p__Firmicutes	c__Bacilli	o__Lactobacillales	f__Lactobacillaceae	g__Leuconostoc	s__Leuconostoc lactis
NGS033	NGS_only	0	0	0	20	92.7948	0.561798	0.43883	0.0175723	1386183	163	60622	10682	8504.19	p__Firmicutes	c__Bacilli	o__Lactobacillales	f__Lactobacillaceae	g__Leuconostoc	s__Leuconostoc lactis
NGS034	NGS_only	0	0	0	31	92.3005	0.539906	0.306793	0.0107899	1772202	54	138475	53608	32818.6	p__Campylobacterota	c__Campylobacteria	o__Campylobacterales	f__Helicobacteraceae	g__Helicobacter_A	s__Helicobacter_A NGS034
NGS035	NGS_only	1	0	0	13	92.4084	0.52356	0.353652	0.0151887	1525664	66	97210	35139	23116.1	p__Firmicutes	c__Bacilli	o__Lactobacillales	f__Lactobacillaceae	g__Ligilactobacillus	s__Ligilactobacillus sp900765635
NGS036	NGS_only	2	0	0	56	98.3871	0.483871	0.271859	0.0420511	2628966	37	860430	271807	71053.1	p__Firmicutes_A	c__Clostridia	o__Clostridiales	f__Clostridiaceae	g__Clostridium_P	s__Clostridium_P ventriculi
NGS037	NGS_only	0	0	0	43	93.7097	0.483871	0.27398	0.0173677	2281688	171	76423	18481	13343.2	p__Firmicutes_A	c__Clostridia	o__Clostridiales	f__Clostridiaceae	g__Clostridium_P	s__Clostridium_P ventriculi
NGS038	NGS_only	0	0	0	16	93.75	0.407025	0.482361	0.0264177	1948654	148	49505	20668	13166.6	p__Proteobacteria	c__Gammaproteobacteria	o__Enterobacterales	f__Pasteurellaceae	g__Ursidibacter	s__Ursidibacter NGSONT050
NGS039	NGS_only	0	0	0	37	91.6668	0.334302	0.322935	0.0113643	1509289	43	128872	71299	35099.7	p__Campylobacterota	c__Campylobacteria	o__Campylobacterales	f__Campylobacteraceae	g__Campylobacter_D	s__Campylobacter_D NGSONT041
NGS040	NGS_only	0	0	0	29	99.3377	0.331126	0.349961	0.0510814	2053087	38	620271	244534	54028.6	p__Firmicutes	c__Bacilli	o__Lactobacillales	f__Enterococcaceae	g__Enterococcus_J	s__Enterococcus_J HiFi018
NGS041	NGS_only	1	0	0	22	99.171	0.26178	0.411584	0.00650215	1829722	19	344431	181604	96301.2	p__Firmicutes	c__Bacilli	o__Lactobacillales	f__Lactobacillaceae	g__Ligilactobacillus	s__Ligilactobacillus animalis
NGS042	NGS_only	1	0	0	26	99.4882	0.19084	0.388996	0.0136762	1886755	59	120455	56143	31978.9	p__Firmicutes	c__Bacilli	o__Lactobacillales	f__Streptococcaceae	g__Lactococcus	s__Lactococcus garvieae
NGS043	NGS_only	0	0	0	15	92.167	0.187266	0.380482	0.0226836	2269594	292	39898	9422	7772.58	p__Firmicutes	c__Bacilli	o__Lactobacillales	f__Enterococcaceae	g__Enterococcus	s__Enterococcus faecalis
NGS044	NGS_only	0	0	0	34	91.5294	0.154827	0.47055	0.0298299	3488402	149	154048	34620	23412.1	p__Proteobacteria	c__Gammaproteobacteria	o__Enterobacterales	f__Enterobacteriaceae	g__Yersinia	s__Yersinia NGS044
NGS045	NGS_only	0	0	0	4	90.0736	0.124844	0.374639	0.0162648	1573201	84	121406	32430	18728.6	p__Firmicutes	c__Bacilli	o__Lactobacillales	f__Streptococcaceae	g__Streptococcus	s__Streptococcus lutetiensis
NGS046	NGS_only	0	0	0	28	90.7945	0.0864304	0.440171	0.0187585	1273212	148	39772	14968	8602.78	p__Firmicutes	c__Bacilli	o__Lactobacillales	f__Lactobacillaceae	g__Leuconostoc	s__Leuconostoc lactis
NGS047	NGS_only	1	0	0	39	99.064	0.0776398	0.418675	0.0181607	3805087	32	458395	208448	118909	p__Proteobacteria	c__Gammaproteobacteria	o__Enterobacterales	f__Enterobacteriaceae	g__Providencia	s__Providencia alcalifaciens
NGS048	NGS_only	0	0	0	11	95.8475	0.0468165	0.371275	0.0200338	2316149	225	57463	15511	10294	p__Firmicutes	c__Bacilli	o__Lactobacillales	f__Enterococcaceae	g__Enterococcus_B	s__Enterococcus_B hirae
NGS049	NGS_only	1	0	0	45	100	0	0.464989	0.0116833	2205296	16	440101	168843	137831	p__Proteobacteria	c__Gammaproteobacteria	o__Enterobacterales	f__Pasteurellaceae	g__Basfia_A	s__Basfia_A sp014843355
NGS050	NGS_only	1	0	0	40	99.3019	0	0.411719	0.00624005	1833487	10	423789	373195	183349	p__Firmicutes	c__Bacilli	o__Lactobacillales	f__Lactobacillaceae	g__Ligilactobacillus	s__Ligilactobacillus animalis
NGS051	NGS_only	0	0	0	50	99.1803	0	0.510334	0.0122458	1911685	7	1028782	1028782	273098	p__Firmicutes	c__Bacilli	o__Lactobacillales	f__Lactobacillaceae	g__Limosilactobacillus	s__Limosilactobacillus ingluviei
NGS052	NGS_only	0	0	0	17	98.9388	0	0.371861	0.0148555	2435409	125	76718	31979	19483.3	p__Firmicutes	c__Bacilli	o__Lactobacillales	f__Enterococcaceae	g__Enterococcus_B	s__Enterococcus_B hirae
NGS053	NGS_only	2	0	0	42	98.2036	0	0.386264	0.0161534	2040670	21	249976	166900	97174.8	p__Firmicutes_C	c__Negativicutes	o__Veillonellales	f__Veillonellaceae	g__Veillonella	s__Veillonella parvula_A
NGS054	NGS_only	1	0	0	31	97.8841	0	0.350894	0.0160395	2019634	93	148918	32172	21716.5	p__Firmicutes	c__Bacilli	o__Lactobacillales	f__Streptococcaceae	g__Lactococcus	s__Lactococcus lactis
NGS055	NGS_only	0	0	0	27	96.4085	0	0.442473	0.0147556	1403601	83	64228	35513	16910.9	p__Firmicutes	c__Bacilli	o__Lactobacillales	f__Lactobacillaceae	g__Leuconostoc	s__Leuconostoc lactis
NGS056	NGS_only	0	0	0	45	95.2408	0	0.54354	0.0193024	1583810	121	49881	19122	13089.3	p__Proteobacteria	c__Gammaproteobacteria	o__Burkholderiales	f__Neisseriaceae	g__GNGS056	s__GNGS056 NGS056
NGS057	NGS_only	3	0	0	39	94.3841	0	0.41922	0.0184541	3675495	88	347035	80770	41767	p__Proteobacteria	c__Gammaproteobacteria	o__Enterobacterales	f__Enterobacteriaceae	g__Providencia	s__Providencia alcalifaciens
NGS058	NGS_only	1	0	1	39	91.0112	0	0.288778	0.0484459	1789380	17	836814	229831	105258	p__Fusobacteriota	c__Fusobacteriia	o__Fusobacteriales	f__Fusobacteriaceae	g__Cetobacterium_A	s__Cetobacterium_A somerae
NGSONT001	NGS_ONT	1	0	0	18	90.3315	3.99632	0.334429	0.016753	2998233	234	77205	23593	12813	p__Firmicutes	c__Bacilli	o__Haloplasmatales_A	f__Turicibacteraceae	g__Turicibacter	s__Turicibacter NGSONT001
NGSONT002	NGS_ONT	0	0	0	49	98.9448	3.44774	0.352199	0.0857262	2498731	74	446571	253626	33766.6	p__Firmicutes	c__Bacilli	o__Lactobacillales	f__Lactobacillaceae	g__Lactobacillus	s__Lactobacillus acidophilus
NGSONT003	NGS_ONT	1	1	1	31	96.7742	3.22581	0.337989	0.0523578	1969939	126	94608	30698	15634.4	p__Bacteroidota	c__Bacteroidia	o__Flavobacteriales	f__Weeksellaceae	g__Bergeyella_A	s__Bergeyella_A NGS004
NGSONT004	NGS_ONT	1	0	0	35	94.2138	3.05031	0.348486	0.0155521	2409021	28	291041	201966	86036.5	p__Firmicutes	c__Bacilli	o__Lactobacillales	f__Streptococcaceae	g__Lactococcus	s__Lactococcus lactis
NGSONT005	NGS_ONT	1	0	0	30	97.5379	2.99874	0.349303	0.0142621	2265248	59	144692	58669	38394	p__Firmicutes	c__Bacilli	o__Lactobacillales	f__Streptococcaceae	g__Lactococcus	s__Lactococcus lactis
NGSONT006	NGS_ONT	2	0	0	35	100	2.99401	0.385071	0.0382219	2084198	22	453961	131500	94736.3	p__Firmicutes_C	c__Negativicutes	o__Veillonellales	f__Veillonellaceae	g__Veillonella	s__Veillonella parvula_A
NGSONT007	NGS_ONT	2	0	0	81	95.9732	2.68456	0.344078	0.0203118	4141921	188	159654	43632	22031.5	p__Firmicutes_A	c__Clostridia	o__Lachnospirales	f__Cellulosilyticaceae	g__Cellulosilyticum	s__Cellulosilyticum NGS005
NGSONT008	NGS_ONT	0	0	0	24	94.9398	2.20974	0.436157	0.0241637	1526289	121	91639	26446	12614	p__Firmicutes	c__Bacilli	o__Lactobacillales	f__Lactobacillaceae	g__Leuconostoc	s__Leuconostoc lactis
NGSONT009	NGS_ONT	0	0	0	14	98.6755	2.20751	0.374976	0.0175141	3965136	128	184444	52058	30977.6	p__Firmicutes	c__Bacilli	o__Bacillales_A	f__Planococcaceae	g__Solibacillus	s__Solibacillus NGSONT009
NGSONT010	NGS_ONT	0	0	1	38	93.3332	2.06426	0.32345	0.020471	1651218	38	165387	120151	43453.1	p__Campylobacterota	c__Campylobacteria	o__Campylobacterales	f__Campylobacteraceae	g__Campylobacter_D	s__Campylobacter_D NGSONT041
NGSONT011	NGS_ONT	2	0	0	39	91.5011	1.98675	0.566992	0.0240706	2159991	168	96730	19934	12857.1	p__Actinobacteriota	c__Actinomycetia	o__Actinomycetales	f__Micrococcaceae	g__Rothia	s__Rothia ONTP013
NGSONT012	NGS_ONT	2	0	0	48	98.4652	1.69492	0.485138	0.0844066	2587859	47	316737	175481	55060.8	p__Proteobacteria	c__Gammaproteobacteria	o__Enterobacterales	f__Pasteurellaceae	g__Necropsobacter	s__Necropsobacter rosorum
NGSONT013	NGS_ONT	0	0	0	23	99.0761	1.63043	0.404194	0.0200755	1770477	39	327359	95897	45396.8	p__Firmicutes	c__Bacilli	o__Lactobacillales	f__Lactobacillaceae	g__Limosilactobacillus	s__Limosilactobacillus vaginalis
NGSONT014	NGS_ONT	4	0	0	37	98.4751	1.6129	0.263077	0.0418545	3110795	29	1022453	273118	107269	p__Firmicutes_A	c__Clostridia	o__Clostridiales	f__Clostridiaceae	g__Clostridium	s__Clostridium thermobutyricum
NGSONT015	NGS_ONT	3	0	0	26	92.3941	1.6092	0.323366	0.0154142	4154227	149	233716	46867	27880.7	p__Firmicutes_A	c__Clostridia	o__Clostridiales	f__Clostridiaceae	g__Clostridium_J	s__Clostridium_J NGSONT015
NGSONT016	NGS_ONT	0	0	2	38	93.9066	1.37152	0.323571	0.0211479	1651804	42	209185	115008	39328.7	p__Campylobacterota	c__Campylobacteria	o__Campylobacterales	f__Campylobacteraceae	g__Campylobacter_D	s__Campylobacter_D NGSONT041
NGSONT017	NGS_ONT	0	0	0	41	95.1082	1.35281	0.658111	0.0204471	3406777	270	52184	16776	12617.7	p__Proteobacteria	c__Alphaproteobacteria	o__Caulobacterales	f__Caulobacteraceae	g__Brevundimonas	s__Brevundimonas nasdae
NGSONT018	NGS_ONT	0	0	1	40	93.6831	1.33047	0.32455	0.014041	1621548	39	198962	97246	41578.2	p__Campylobacterota	c__Campylobacteria	o__Campylobacterales	f__Campylobacteraceae	g__Campylobacter_D	s__Campylobacter_D NGSONT041
NGSONT019	NGS_ONT	0	0	1	38	93.4436	1.33047	0.323769	0.0245502	1666656	22	340608	151737	75757.1	p__Campylobacterota	c__Campylobacteria	o__Campylobacterales	f__Campylobacteraceae	g__Campylobacter_D	s__Campylobacter_D NGSONT041
NGSONT020	NGS_ONT	0	0	0	21	91.6924	1.32075	0.390077	0.0146919	2237429	91	108335	37542	24587.1	p__Firmicutes	c__Bacilli	o__Lactobacillales	f__Streptococcaceae	g__Lactococcus_A	s__Lactococcus_A laudensis
NGSONT021	NGS_ONT	0	0	0	7	92.8352	1.27073	0.372022	0.0159587	2382927	251	38379	13903	9493.73	p__Firmicutes	c__Bacilli	o__Lactobacillales	f__Enterococcaceae	g__Enterococcus_B	s__Enterococcus_B hirae
NGSONT022	NGS_ONT	0	0	0	21	95.7533	1.24844	0.415933	0.0384702	2305621	33	287045	166361	69867.3	p__Firmicutes	c__Bacilli	o__Lactobacillales	f__Streptococcaceae	g__Streptococcus	s__Streptococcus NGSONT022
NGSONT023	NGS_ONT	0	0	1	39	91.4375	1.24795	0.324032	0.0144217	1608444	56	134045	56188	28722.2	p__Campylobacterota	c__Campylobacteria	o__Campylobacterales	f__Campylobacteraceae	g__Campylobacter_D	s__Campylobacter_D NGSONT041
NGSONT025	NGS_ONT	0	0	0	45	100	0.995671	0.658295	0.00874952	3523271	20	612222	258767	176164	p__Proteobacteria	c__Alphaproteobacteria	o__Caulobacterales	f__Caulobacteraceae	g__Brevundimonas	s__Brevundimonas nasdae
NGSONT026	NGS_ONT	0	0	2	38	92.9232	0.909014	0.322517	0.0190575	1616690	22	525053	198003	73485.9	p__Campylobacterota	c__Campylobacteria	o__Campylobacterales	f__Campylobacteraceae	g__Campylobacter_D	s__Campylobacter_D NGSONT041
NGSONT027	NGS_ONT	1	0	0	41	97.7099	0.763359	0.385568	0.0227396	2068420	36	224337	120706	57456.1	p__Firmicutes	c__Bacilli	o__Lactobacillales	f__Streptococcaceae	g__Lactococcus	s__Lactococcus garvieae
NGSONT028	NGS_ONT	0	0	0	45	100	0.649351	0.658046	0.0130028	3512616	23	552716	258543	152722	p__Proteobacteria	c__Alphaproteobacteria	o__Caulobacterales	f__Caulobacteraceae	g__Brevundimonas	s__Brevundimonas nasdae
NGSONT029	NGS_ONT	0	0	0	44	99.6753	0.649351	0.658147	0.00888671	3506540	17	612253	460380	206267	p__Proteobacteria	c__Alphaproteobacteria	o__Caulobacterales	f__Caulobacteraceae	g__Brevundimonas	s__Brevundimonas nasdae
NGSONT030	NGS_ONT	0	0	0	44	99.4264	0.649351	0.658278	0.0100236	3486018	50	216909	98741	69720.4	p__Proteobacteria	c__Alphaproteobacteria	o__Caulobacterales	f__Caulobacteraceae	g__Brevundimonas	s__Brevundimonas nasdae
NGSONT031	NGS_ONT	0	0	0	45	99.3506	0.649351	0.658019	0.0123117	3509233	23	552874	258582	152575	p__Proteobacteria	c__Alphaproteobacteria	o__Caulobacterales	f__Caulobacteraceae	g__Brevundimonas	s__Brevundimonas nasdae
NGSONT032	NGS_ONT	0	0	0	45	99.2857	0.649351	0.658336	0.00771368	3489986	18	612098	269089	193888	p__Proteobacteria	c__Alphaproteobacteria	o__Caulobacterales	f__Caulobacteraceae	g__Brevundimonas	s__Brevundimonas nasdae
NGSONT033	NGS_ONT	0	0	0	45	99.026	0.649351	0.658093	0.00882732	3506840	23	460507	184586	152471	p__Proteobacteria	c__Alphaproteobacteria	o__Caulobacterales	f__Caulobacteraceae	g__Brevundimonas	s__Brevundimonas nasdae
NGSONT034	NGS_ONT	0	0	0	44	98.539	0.649351	0.658179	0.0153747	3497897	49	262042	140081	71385.7	p__Proteobacteria	c__Alphaproteobacteria	o__Caulobacterales	f__Caulobacteraceae	g__Brevundimonas	s__Brevundimonas nasdae
NGSONT035	NGS_ONT	0	0	0	17	92.8154	0.634288	0.377814	0.021853	2519646	142	109651	26754	17744	p__Firmicutes	c__Bacilli	o__Lactobacillales	f__Enterococcaceae	g__Enterococcus	s__Enterococcus faecalis
NGSONT036	NGS_ONT	1	0	0	65	99.0798	0.613497	0.448944	0.00480684	2217999	10	670754	269646	221800	p__Firmicutes	c__Bacilli	o__Lactobacillales	f__Lactobacillaceae	g__Weissella	s__Weissella confusa_B
NGSONT037	NGS_ONT	1	0	0	30	96.2168	0.613497	0.450903	0.0158197	1852095	71	95056	51927	26085.8	p__Firmicutes	c__Bacilli	o__Lactobacillales	f__Lactobacillaceae	g__Weissella	s__Weissella confusa
NGSONT038	NGS_ONT	0	0	0	22	90.6863	0.611765	0.422584	0.0157684	3836057	209	142164	33211	18354.3	p__Firmicutes	c__Bacilli	o__Paenibacillales	f__Paenibacillaceae	g__Paenibacillus	s__Paenibacillus NGS019
NGSONT039	NGS_ONT	0	0	0	23	98.5019	0.561798	0.407855	0.0168958	1563477	84	107075	33303	18612.8	p__Firmicutes	c__Bacilli	o__Lactobacillales	f__Streptococcaceae	g__Streptococcus	s__Streptococcus alactolyticus
NGSONT040	NGS_ONT	0	0	0	21	95.8801	0.561798	0.408533	0.0122962	1511192	53	96686	44818	28513.1	p__Firmicutes	c__Bacilli	o__Lactobacillales	f__Streptococcaceae	g__Streptococcus	s__Streptococcus alactolyticus
NGSONT041	NGS_ONT	0	0	0	38	92.8003	0.500821	0.32235	0.0130454	1641797	33	247581	81749	49751.4	p__Campylobacterota	c__Campylobacteria	o__Campylobacterales	f__Campylobacteraceae	g__Campylobacter_D	s__Campylobacter_D NGSONT041
NGSONT042	NGS_ONT	2	0	0	48	98.3871	0.483871	0.272471	0.0109577	2413380	18	682575	255220	134077	p__Firmicutes_A	c__Clostridia	o__Clostridiales	f__Clostridiaceae	g__Clostridium_P	s__Clostridium_P ventriculi
NGSONT043	NGS_ONT	0	0	0	57	97.5806	0.483871	0.27191	0.0151307	2450054	25	753080	279141	98002.2	p__Firmicutes_A	c__Clostridia	o__Clostridiales	f__Clostridiaceae	g__Clostridium_P	s__Clostridium_P ventriculi
NGSONT044	NGS_ONT	0	0	0	38	94.1159	0.413845	0.538044	0.0149856	1721214	86	92465	26399	20014.1	p__Proteobacteria	c__Gammaproteobacteria	o__Burkholderiales	f__Neisseriaceae	g__GNGS056	s__GNGS056 NGS056
NGSONT045	NGS_ONT	0	0	0	5	96.2245	0.40858	0.40001	0.0176271	1967915	44	126243	73037	44725.3	p__Firmicutes	c__Bacilli	o__Lactobacillales	f__Streptococcaceae	g__Streptococcus	s__Streptococcus suis_N
NGSONT046	NGS_ONT	1	0	0	23	94.008	0.393992	0.385727	0.0183402	2007877	63	153851	46959	31871.1	p__Firmicutes	c__Bacilli	o__Lactobacillales	f__Streptococcaceae	g__Lactococcus	s__Lactococcus garvieae
NGSONT047	NGS_ONT	0	0	0	23	95.1311	0.386614	0.377115	0.0189604	2572460	142	94146	26389	18115.9	p__Firmicutes	c__Bacilli	o__Lactobacillales	f__Enterococcaceae	g__Enterococcus	s__Enterococcus faecalis
NGSONT048	NGS_ONT	1	0	0	8	92.9423	0.374532	0.401112	0.0209753	1870155	86	80436	28691	21746	p__Firmicutes	c__Bacilli	o__Lactobacillales	f__Streptococcaceae	g__Streptococcus	s__Streptococcus suis_N
NGSONT049	NGS_ONT	0	0	0	6	91.098	0.374532	0.374442	0.0168646	1658114	57	148475	66974	29089.7	p__Firmicutes	c__Bacilli	o__Lactobacillales	f__Streptococcaceae	g__Streptococcus	s__Streptococcus lutetiensis
NGSONT050	NGS_ONT	0	0	0	38	97.2917	0.340909	0.481963	0.0209145	2048231	50	182074	68242	40964.6	p__Proteobacteria	c__Gammaproteobacteria	o__Enterobacterales	f__Pasteurellaceae	g__Ursidibacter	s__Ursidibacter NGSONT050
NGSONT051	NGS_ONT	0	0	0	23	99.3377	0.331126	0.349477	0.00302592	1958488	5	1450645	1450645	391698	p__Firmicutes	c__Bacilli	o__Lactobacillales	f__Enterococcaceae	g__Enterococcus_J	s__Enterococcus_J HiFi018
NGSONT052	NGS_ONT	1	0	0	18	95.5197	0.166411	0.379748	0.0234012	3913194	153	160088	47631	25576.4	p__Firmicutes	c__Bacilli	o__Paenibacillales	f__Paenibacillaceae	g__Paenibacillus_C	s__Paenibacillus_C NGSONT052
NGSONT053	NGS_ONT	1	0	0	25	93.1884	0.106838	0.588421	0.037223	2066637	207	61006	15749	9983.75	p__Proteobacteria	c__Gammaproteobacteria	o__Burkholderiales	f__Neisseriaceae	g__Neisseria	s__Neisseria NGSONT053
NGSONT054	NGS_ONT	2	0	0	46	99.435	0	0.465144	0.0106714	2208668	10	682413	461535	220867	p__Proteobacteria	c__Gammaproteobacteria	o__Enterobacterales	f__Pasteurellaceae	g__Basfia_A	s__Basfia_A sp014843355
NGSONT055	NGS_ONT	1	0	0	41	99.3019	0	0.411452	0.00583277	1841223	6	883133	373194	306870	p__Firmicutes	c__Bacilli	o__Lactobacillales	f__Lactobacillaceae	g__Ligilactobacillus	s__Ligilactobacillus animalis
NGSONT056	NGS_ONT	0	0	0	15	97.9401	0	0.377722	0.0142523	2607225	67	180080	67287	38913.8	p__Firmicutes	c__Bacilli	o__Lactobacillales	f__Enterococcaceae	g__Enterococcus	s__Enterococcus faecalis
NGSONT057	NGS_ONT	0	0	0	37	97.4806	0	0.341214	0.00969608	1933107	17	384203	174336	113712	p__Firmicutes	c__Bacilli	o__Lactobacillales	f__Lactobacillaceae	g__Lactobacillus	s__Lactobacillus johnsonii
NGSONT058	NGS_ONT	0	0	0	12	97.042	0	0.369989	0.0146955	2568278	114	109373	35020	22528.8	p__Firmicutes	c__Bacilli	o__Lactobacillales	f__Enterococcaceae	g__Enterococcus_B	s__Enterococcus_B hirae
NGSONT059	NGS_ONT	0	0	0	29	95.5658	0	0.437971	0.0170555	1571949	59	200889	47337	26643.2	p__Firmicutes	c__Bacilli	o__Lactobacillales	f__Lactobacillaceae	g__Leuconostoc	s__Leuconostoc lactis
NGSONT060	NGS_ONT	1	0	1	39	91.0112	0	0.287714	0.0618096	2016522	22	540978	197393	91660.1	p__Fusobacteriota	c__Fusobacteriia	o__Fusobacteriales	f__Fusobacteriaceae	g__Cetobacterium_A	s__Cetobacterium_A somerae
NGSONT061	NGS_ONT	0	0	0	21	90.9948	0	0.325034	0.013634	1281148	30	147224	81624	42704.9	p__Firmicutes	c__Bacilli	o__Lactobacillales	f__Lactobacillaceae	g__Ligilactobacillus	s__Ligilactobacillus salivarius
NGSONT062	NGS_ONT	0	0	0	24	90.6367	0	0.370468	0.0156436	2647759	79	148251	52813	33515.9	p__Firmicutes	c__Bacilli	o__Lactobacillales	f__Enterococcaceae	g__Enterococcus_B	s__Enterococcus_B hirae
ONT001	ONT_only	2	1	0	35	98.3146	2.74657	0.376882	0.00758743	2822856	9	1075366	476322	313651	p__Firmicutes	c__Bacilli	o__Lactobacillales	f__Enterococcaceae	g__Enterococcus	s__Enterococcus faecalis
ONT002	ONT_only	1	1	1	57	97.6074	1.22699	0.449396	0.00398846	2245750	11	556267	333439	204159	p__Firmicutes	c__Bacilli	o__Lactobacillales	f__Lactobacillaceae	g__Weissella	s__Weissella confusa_B
ONT003	ONT_only	2	0	0	83	97.3289	3.20088	0.376285	0.0125341	3904293	16	1406890	844511	244018	p__Firmicutes	c__Bacilli	o__Bacillales_A	f__Planococcaceae	g__Solibacillus	s__Solibacillus NGSONT009
ONT004	ONT_only	0	0	0	29	96.4981	0.324675	0.347946	0.00670921	2207926	4	1294203	1294203	551982	p__Firmicutes	c__Bacilli	o__Lactobacillales	f__Lactobacillaceae	g__Lactobacillus	s__Lactobacillus acidophilus
ONT005	ONT_only	0	1	0	35	96.2304	1.15183	0.411354	0.00587033	1866298	6	872222	379106	311050	p__Firmicutes	c__Bacilli	o__Lactobacillales	f__Lactobacillaceae	g__Ligilactobacillus	s__Ligilactobacillus animalis
ONT006	ONT_only	4	0	0	70	95.8333	0	0.419103	0.00615022	3840836	6	2041101	2041101	640139	p__Proteobacteria	c__Gammaproteobacteria	o__Enterobacterales	f__Enterobacteriaceae	g__Providencia	s__Providencia alcalifaciens
ONT007	ONT_only	2	0	1	44	95.4412	1.77903	0.439179	0.00520312	1636529	8	394230	211453	204566	p__Firmicutes	c__Bacilli	o__Lactobacillales	f__Lactobacillaceae	g__Leuconostoc	s__Leuconostoc lactis
ONT008	ONT_only	4	1	1	51	95.0094	1.12994	0.467126	0.00635771	2347867	5	683314	640185	469573	p__Proteobacteria	c__Gammaproteobacteria	o__Enterobacterales	f__Pasteurellaceae	g__Basfia_A	s__Basfia_A sp014843355
ONT009	ONT_only	1	0	0	24	94.9086	0	0.343761	0.00322771	1824209	4	1062500	1062500	456052	p__Firmicutes	c__Bacilli	o__Lactobacillales	f__Lactobacillaceae	g__Lactobacillus	s__Lactobacillus johnsonii
ONT010	ONT_only	4	0	0	54	93.0107	2.11765	0.419147	0.00864064	3445116	16	791633	333567	215320	p__Firmicutes	c__Bacilli	o__Paenibacillales	f__Paenibacillaceae	g__Paenibacillus	s__Paenibacillus NGS019
ONT011	ONT_only	0	0	1	42	91.8874	0.993377	0.350917	0.0017131	1999041	5	946013	542521	399808	p__Firmicutes	c__Bacilli	o__Lactobacillales	f__Enterococcaceae	g__Enterococcus_J	s__Enterococcus_J HiFi018
ONT013	ONT_only	0	2	1	54	90.5686	0.111111	0.602221	0.00365592	2241672	3	1733661	1733661	747224	p__Actinobacteriota	c__Actinomycetia	o__Actinomycetales	f__Bifidobacteriaceae	g__Bifidobacterium	s__Bifidobacterium animalis
ONT014	ONT_only	2	2	1	49	90.4582	0.267523	0.439345	0.00806094	1564113	5	566783	414855	312823	p__Firmicutes	c__Bacilli	o__Lactobacillales	f__Lactobacillaceae	g__Leuconostoc	s__Leuconostoc lactis
ONT015	ONT_only	3	2	0	16	90.0785	1.04712	0.398954	0.00358853	2292317	3	1143101	995293	764106	p__Firmicutes	c__Bacilli	o__Lactobacillales	f__Lactobacillaceae	g__Ligilactobacillus	s__Ligilactobacillus murinus
ONTP001	ONT_polished	2	0	0	85	97.351	3.20088	0.375723	0.0113969	3927483	17	1407115	844599	231028	p__Firmicutes	c__Bacilli	o__Bacillales_A	f__Planococcaceae	g__Solibacillus	s__Solibacillus NGSONT009
ONTP002	ONT_polished	5	2	1	78	96.7808	3.05936	0.428499	0.0451095	3447549	24	997182	521278	143648	p__Proteobacteria	c__Gammaproteobacteria	o__Pseudomonadales	f__Moraxellaceae	g__Acinetobacter	s__Acinetobacter lwoffii_D
ONTP003	ONT_polished	4	0	0	70	98.3696	2.71739	0.420292	0.0108345	4026914	8	2041590	2041590	503364	p__Proteobacteria	c__Gammaproteobacteria	o__Enterobacterales	f__Enterobacteriaceae	g__Providencia	s__Providencia alcalifaciens
ONTP004	ONT_polished	4	2	2	74	95.6522	2.30978	0.515091	0.0131813	3830962	24	348900	216724	159623	p__Proteobacteria	c__Gammaproteobacteria	o__Enterobacterales	f__Enterobacteriaceae	g__Morganella	s__Morganella morganii
ONTP005	ONT_polished	2	1	1	60	99.3758	2.17228	0.376111	0.00637217	2760557	7	913490	719008	394365	p__Firmicutes	c__Bacilli	o__Lactobacillales	f__Enterococcaceae	g__Enterococcus	s__Enterococcus faecalis
ONTP006	ONT_polished	2	0	1	44	98.221	1.87266	0.439091	0.00509462	1636663	8	394155	211673	204583	p__Firmicutes	c__Bacilli	o__Lactobacillales	f__Lactobacillaceae	g__Leuconostoc	s__Leuconostoc lactis
ONTP007	ONT_polished	4	0	0	54	94.3922	1.52941	0.419246	0.0105311	3426692	16	791536	333538	214168	p__Firmicutes	c__Bacilli	o__Paenibacillales	f__Paenibacillaceae	g__Paenibacillus	s__Paenibacillus NGS019
ONTP008	ONT_polished	1	1	1	58	97.8528	1.22699	0.44925	0.00393286	2245850	11	556291	333443	204168	p__Firmicutes	c__Bacilli	o__Lactobacillales	f__Lactobacillaceae	g__Weissella	s__Weissella confusa_B
ONTP010	ONT_polished	4	1	1	52	97.1751	1.12994	0.467012	0.00629894	2348053	5	683399	640180	469611	p__Proteobacteria	c__Gammaproteobacteria	o__Enterobacterales	f__Pasteurellaceae	g__Basfia_A	s__Basfia_A sp014843355
ONTP011	ONT_polished	1	1	0	35	99.4764	1.04712	0.411591	0.00588798	1866643	6	872410	379159	311107	p__Firmicutes	c__Bacilli	o__Lactobacillales	f__Lactobacillaceae	g__Ligilactobacillus	s__Ligilactobacillus animalis
ONTP012	ONT_polished	3	2	0	15	92.1466	1.04712	0.39891	0.00360631	2293852	3	1143921	995908	764617	p__Firmicutes	c__Bacilli	o__Lactobacillales	f__Lactobacillaceae	g__Ligilactobacillus	s__Ligilactobacillus murinus
ONTP013	ONT_polished	2	0	0	63	97.0199	0.662252	0.564416	0.00641269	2605902	10	896938	486271	260590	p__Actinobacteriota	c__Actinomycetia	o__Actinomycetales	f__Micrococcaceae	g__Rothia	s__Rothia ONTP013
ONTP014	ONT_polished	0	0	1	44	99.3377	0.331126	0.350749	0.00177091	2000418	5	946731	543005	400084	p__Firmicutes	c__Bacilli	o__Lactobacillales	f__Enterococcaceae	g__Enterococcus_J	s__Enterococcus_J HiFi018
ONTP015	ONT_polished	1	0	0	29	96.9968	0.324675	0.34791	0.00670273	2208271	4	1294439	1294439	552068	p__Firmicutes	c__Bacilli	o__Lactobacillales	f__Lactobacillaceae	g__Lactobacillus	s__Lactobacillus acidophilus
ONTP016	ONT_polished	2	2	1	50	94.0392	0.187266	0.439186	0.00816548	1564097	5	566775	414866	312819	p__Firmicutes	c__Bacilli	o__Lactobacillales	f__Lactobacillaceae	g__Leuconostoc	s__Leuconostoc lactis
ONTP017	ONT_polished	0	2	1	54	91.781	0.111111	0.601952	0.00368715	2241576	3	1733617	1733617	747192	p__Actinobacteriota	c__Actinomycetia	o__Actinomycetales	f__Bifidobacteriaceae	g__Bifidobacterium	s__Bifidobacterium animalis
ONTP018	ONT_polished	1	0	0	24	99.031	0	0.343665	0.00331291	1823870	4	1062134	1062134	455968	p__Firmicutes	c__Bacilli	o__Lactobacillales	f__Lactobacillaceae	g__Lactobacillus	s__Lactobacillus johnsonii
